# Supplementary material for: Ultrastructure of Antennal Sensory Organs in Nine Flesh Flies (Diptera: Sarcophagidae): New Insight into the Definition of Family Sarcophagidae
Source: Insects. 2022 Jun 30;13(7):602. doi: 10.3390/insects13070602 (PMC9316071; doi:10.3390/insects13070602)
Supplement: Supplementary file 1 [file insects-13-00602-s001.zip]

Archive with 1 entries (1 files):
- insects-1780296-SI.pdf
